# Supplementary material for: Process Parameters Optimization and Mechanical Properties of Additively Manufactured Ankle–Foot Orthoses Based on Polypropylene
Source: Polymers (Basel). 2025 Jul 11;17(14):1921. doi: 10.3390/polym17141921 (PMC12299998; doi:10.3390/polym17141921)
Supplement: Supplementary file 1 [file polymers-17-01921-s001.zip]

Archive with 1 entries (1 files):
- polymers-3731625-supplementary.pdf
